# Supplementary material for: A Prospective Population-Based Study of Chimeric Antigen Receptor T-Cell Therapy for Patients with Diffuse Large B-Cell Lymphoma
Source: Curr Oncol. 2026 Jun 18;33(6):366. doi: 10.3390/curroncol33060366 (PMC13297695; doi:10.3390/curroncol33060366)
Supplement: Supplementary file 1 [file curroncol-33-00366-s001.zip]

Archive with 1 entries (1 files):
- curroncol-4259413-supplementary.pdf
